# Supplementary material for: Exploring Cannabidiol’s Role in Regenerative Medicine: Focus on Neural and Skeletal Tissues
Source: Biomedicines. 2025 Oct 13;13(10):2490. doi: 10.3390/biomedicines13102490 (PMC12562014; doi:10.3390/biomedicines13102490)
Supplement: Supplementary file 1 [file biomedicines-13-02490-s001.zip]

Archive with 1 entries (1 files):
- biomedicines-3855714-supplementary.pdf
